# Supplementary material for: A Comprehensive Molecular and Clinical Investigation of Approved Anti-HCV Drugs Repurposing against SARS-CoV-2 Infection: A Glaring Gap between Benchside and Bedside Medicine
Source: Vaccines (Basel). 2023 Feb 22;11(3):515. doi: 10.3390/vaccines11030515 (PMC10056950; doi:10.3390/vaccines11030515)
Supplement: Supplementary file 1 [file vaccines-11-00515-s001.zip]

Archive with 1 entries (1 files):
- Supplementary Information S2.pdf
